# Supplementary material for: A practical approach to estimating optic disc dose and macula dose without treatment planning in ocular brachytherapy using 125I COMS plaques
Source: Radiat Oncol. 2018 Nov 13;13:221. doi: 10.1186/s13014-018-1166-z (PMC6234692; doi:10.1186/s13014-018-1166-z)
Supplement: Supplementary file 2 — 2 tables: dose conversion factors for two seed models (2301 and I25.S16). (ZIP 23 kb) [file 13014_2018_1166_MOESM2_ESM.zip]

Archive with 2 entries (2 files):
- DoseConversionFactor125I_Model_2301_Re.docx
- DoseConversionFactor125I_Model_I25.S16_Re.docx
